# Supplementary material for: Impact of Lactocaseibacillus (Lactobacillus) paracasei sup. paracasei TISTR 2593 Probiotic Supplementation on the Gut Microbiome of Hypercholesterolemia Patients: A Randomized Controlled Trial
Source: Nutrients. 2024 Sep 1;16(17):2916. doi: 10.3390/nu16172916 (PMC11397238; doi:10.3390/nu16172916)
Supplement: Supplementary file 1 [file nutrients-16-02916-s001.zip]

Archive with 1 entries (1 files):
- nutrients-3147171-supplementary.pdf
